# Supplementary material for: Delta Radiomics Model Predicts Lesion-Level Responses to Tyrosine Kinase Inhibitors in Patients with Advanced Renal Cell Carcinoma: A Preliminary Result
Source: J Clin Med. 2023 Feb 6;12(4):1301. doi: 10.3390/jcm12041301 (PMC9966873; doi:10.3390/jcm12041301)
Supplement: Supplementary file 1 [file jcm-12-01301-s001.zip]

Archive with 1 entries (1 files):
- jcm-2146211-supplementary.pdf
